# Supplementary material for: Fragon: rapid high-resolution structure determination from ideal protein fragments
Source: Acta Crystallogr D Struct Biol. 2018 Mar 2;74(Pt 3):205–14. doi: 10.1107/S2059798318002292 (PMC5947761; doi:10.1107/S2059798318002292)
Supplement: Supplementary file 2 [file d-74-00205-sup2.xlsx]

## Sheet: mixed alpha beta
Detailed results for the mixed-α/β test set (the results for the all-β test set are on the second page)
PDB	Spacegroup	PDB resolution	Resolution of deposited data	Residues	Result	No. successful fragments	Successful Fragments (eLLG;Fraction of scattering)	Data used*
1k2a	P 21 21 21	1	1	136	Success	8	1xh7(15.92;0.0303) 1xh8(20.80;0.0346) 1xh9(26.32;0.0389) 1xh10(32.49;0.0433) 1xh11(39.32;0.0476) 1xh12(46.79;0.0519) 1xh13(54.91;0.0563) 1xh14(63.69;0.0606)	Intensities
3kfh	P 21 21 21	1.02	1.02	162	Success	8	1xh7(13.83;0.0256) 1xh8(18.06;0.0292) 1xh9(22.86;0.0329) 1xh10(28.22;0.0365) 1xh11(34.15;0.0402) 1xh12(40.64;0.0438) 1xh13(47.69;0.0475) 1xh14(55.31;0.0511)	Intensities
4j5c	P 41 21 2	1.03	1.03	164	Success	7	1xh8(19.67;0.0313) 1xh9(24.89;0.0352) 1xh10(30.73;0.0391) 1xh11(37.18;0.0430) 1xh12(44.25;0.0470) 1xh13(51.94;0.0509) 1xh14(60.23;0.0548)	F-W
4aff	P 63	1.05	1.05	116	Fail	0		F-W
1kmv	P 21 21 21	1.05	1	186	Success	8	1xh7(13.10;0.0228) 1xh8(17.11;0.0261) 1xh9(21.66;0.0293) 1xh10(26.74;0.0326) 1xh11(32.35;0.0359) 1xh12(38.50;0.0391) 1xh13(45.19;0.0424) 1xh14(52.41;0.0456)	F-W
4n6x	P 31 2 1	1.05	1.05	91	Success	8	1xh7(30.97;0.0493) 1xh8(40.45;0.0564) 1xh9(51.19;0.0634) 1xh10(63.20;0.0705) 1xh11(76.47;0.0775) 1xh12(91.01;0.0846) 1xh13(106.81;0.0916) 1xh14(123.87;0.0987)	Intensities
3r87	P 64 2 2	1.05	1.05	135	Success	8	1xh7(24.95;0.0310) 1xh8(32.59;0.0354) 1xh9(41.24;0.0398) 1xh10(50.92;0.0443) 1xh11(61.61;0.0487) 1xh12(73.32;0.0531) 1xh13(86.05;0.0575) 1xh14(99.79;0.0620)	F-W
2o90	I 4 2 2	1.07	1.07	122	Success	8	1xh7(20.91;0.0357) 1xh8(27.31;0.0408) 1xh9(34.57;0.0458) 1xh10(42.67;0.0509) 1xh11(51.64;0.0560) 1xh12(61.45;0.0611) 1xh13(72.12;0.0662) 1xh14(83.64;0.0713)	Intensities
3hd2	C 1 2 1	1.1	1.1	158	Success	7	1xh8(15.59;0.0313) 1xh9(19.73;0.0352) 1xh10(24.35;0.0391) 1xh11(29.47;0.0430) 1xh12(35.07;0.0469) 1xh13(41.16;0.0508) 1xh14(47.73;0.0548)	F-W
1l3k	P 1 21 1	1.1	1.1	196	Success	6	1xh8(10.98;0.0248) 1xh9(13.90;0.0278) 1xh11(20.76;0.0340) 1xh12(24.71;0.0371) 1xh13(29.00;0.0402) 1xh14(33.63;0.0433)	Intensities
4jer	P 41 21 2	1.1	1.1	193	Success	7	1xh8(15.30;0.0260) 1xh9(19.37;0.0292) 1xh10(23.91;0.0325) 1xh11(28.93;0.0357) 1xh12(34.43;0.0389) 1xh13(40.40;0.0422) 1xh14(46.86;0.0454)	Intensities
4esp	P 41 21 2	1.1	1.1	130	Success	8	1xh7(25.89;0.0345) 1xh8(33.81;0.0395) 1xh9(42.79;0.0444) 1xh10(52.83;0.0493) 1xh11(63.92;0.0543) 1xh12(76.07;0.0592) 1xh13(89.28;0.0641) 1xh14(103.54;0.0691)	F-W
2ofm	C 1 2 1	1.11	1.11	184	Fail	0		F-W
4mrh	P 1 21 1	1.12	1.12	150	Success	8	1xh7(13.18;0.0286) 1xh8(17.21;0.0327) 1xh9(21.78;0.0368) 1xh10(26.89;0.0409) 1xh11(32.54;0.0450) 1xh12(38.72;0.0491) 1xh13(45.45;0.0532) 1xh14(52.71;0.0573)	Intensities
2o9u	P 1 21 1	1.15	1.15	97	Success	8	1xh7(16.22;0.0428) 1xh8(21.19;0.0489) 1xh9(26.81;0.0550) 1xh10(33.10;0.0611) 1xh11(40.06;0.0673) 1xh12(47.67;0.0734) 1xh13(55.95;0.0795) 1xh14(64.89;0.0856)	F-W
3zzo	P 21 21 21	1.15	1.15	95	Success	6	1xh9(27.56;0.0567) 1xh10(34.03;0.0630) 1xh11(41.17;0.0693) 1xh12(49.00;0.0756) 1xh13(57.51;0.0819) 1xh14(66.69;0.0883)	F-W
3bs2	P 21 21 21	1.15	1.15	148	Success	8	1xh7(12.34;0.0301) 1xh8(16.12;0.0344) 1xh9(20.40;0.0387) 1xh10(25.19;0.0430) 1xh11(30.48;0.0473) 1xh12(36.28;0.0516) 1xh13(42.57;0.0559) 1xh14(49.38;0.0602)	F-W
2zk9	P 65 2 2	1.15	1.15	185	Success	8	1xh7(13.70;0.0239) 1xh8(17.89;0.0273) 1xh9(22.65;0.0308) 1xh10(27.96;0.0342) 1xh11(33.83;0.0376) 1xh12(40.26;0.0410) 1xh13(47.25;0.0444) 1xh14(54.80;0.0478)	Raw
4a8u	P 1 21 1	1.16	1.16	159	Success	8	1xh7(11.63;0.0282) 1xh8(15.19;0.0322) 1xh9(19.22;0.0362) 1xh10(23.73;0.0403) 1xh11(28.72;0.0443) 1xh12(34.18;0.0483) 1xh13(40.11;0.0523) 1xh14(46.52;0.0564)	F-W
4lj1	C 1 2 1	1.17	1.17	147	Success	8	1xh7(13.31;0.0316) 1xh8(17.38;0.0362) 1xh9(22.00;0.0407) 1xh10(27.16;0.0452) 1xh11(32.86;0.0497) 1xh12(39.11;0.0542) 1xh13(45.90;0.0587) 1xh14(53.23;0.0633)	F-W
2g7b	P 21 21 21	1.18	1.18	137	Success	1	1xh8(20.02;0.0355)	F-W
4nyq	P 1	1.2	1.2	164	Success	1	1xh10(20.30;0.0372)	F-W
4c9x	P 2 21 21	1.2	1.2	158	Fail	0		Intensities
2h8e	C 2 2 21	1.2	1.2	120	Success	8	1xh7(15.38;0.0347) 1xh8(20.09;0.0397) 1xh9(25.43;0.0447) 1xh10(31.39;0.0496) 1xh11(37.99;0.0546) 1xh12(45.21;0.0595) 1xh13(53.05;0.0645) 1xh14(61.53;0.0695)	F-W
4l8a	P 21 21 2	1.2	1.2	162	Success	8	1xh7(12.62;0.0268) 1xh8(16.48;0.0306) 1xh9(20.86;0.0345) 1xh10(25.75;0.0383) 1xh11(31.16;0.0421) 1xh12(37.08;0.0459) 1xh13(43.52;0.0498) 1xh14(50.48;0.0536)	Intensities
3m1x	H 3 2	1.2	1.21	148	Success	8	1xh7(9.72;0.0304) 1xh8(12.70;0.0348) 1xh9(16.07;0.0391) 1xh10(19.84;0.0435) 1xh11(24.01;0.0478) 1xh12(28.58;0.0522) 1xh13(33.54;0.0565) 1xh14(38.90;0.0609)	Raw
3juc	P 21 21 21	1.2	1.2	153	Success	5	1xh8(13.94;0.0323) 1xh9(17.65;0.0363) 1xh10(21.79;0.0404) 1xh11(26.36;0.0444) 1xh12(31.38;0.0484)	F-W
3cpo	C 2 2 21	1.24	1.24	131	Success	6	1xh9(18.85;0.0421) 1xh10(23.28;0.0468) 1xh11(28.16;0.0515) 1xh12(33.52;0.0562) 1xh13(39.34;0.0609) 1xh14(45.62;0.0656)	F-W
2g3r	C 1 2 1	1.25	1.25	123	Fail	0		F-W
2yh5	P 1 21 1	1.25	1.24	127	Fail	0		F-W
4dpz	P 1 21 1	1.25	1.25	137	Fail	0		Intensities
1unr	C 1 2 1	1.25	1.25	124	Success	8	1xh7(9.73;0.0328) 1xh8(12.71;0.0375) 1xh9(16.09;0.0421) 1xh10(19.86;0.0468) 1xh11(24.03;0.0515) 1xh12(28.60;0.0562) 1xh13(33.56;0.0609) 1xh14(38.93;0.0656)	F-W
1gxu	H 3 2	1.27	1.27	91	Success	8	1xh7(19.20;0.0467) 1xh8(25.07;0.0534) 1xh9(31.73;0.0600) 1xh10(39.18;0.0667) 1xh11(47.40;0.0733) 1xh12(56.41;0.0800) 1xh13(66.21;0.0867) 1xh14(76.79;0.0934)	F-W
3mf6	P 31 2 1	1.28	1.28	193	Fail	0		F-W
4hcs	P 61 2 2	1.28	1.28	81	Success	5	1xh10(38.81;0.0731) 1xh11(46.96;0.0804) 1xh12(55.89;0.0877) 1xh13(65.59;0.0950) 1xh14(76.07;0.1023)	F-W
4wdc	P 21 21 21	1.29	1.29	179	Fail	0		Intensities
3jtz	P 41 21 2	1.3	1.3	88	Success	8	1xh7(16.12;0.0485) 1xh8(21.06;0.0555) 1xh9(26.65;0.0624) 1xh10(32.90;0.0693) 1xh11(39.81;0.0763) 1xh12(47.38;0.0832) 1xh13(55.60;0.0901) 1xh14(64.49;0.0971)	F-W
3s4m	P 21 21 21	1.3	1.3	129	Success	8	1xh7(12.73;0.0346) 1xh8(16.63;0.0395) 1xh9(21.04;0.0444) 1xh10(25.98;0.0494) 1xh11(31.44;0.0543) 1xh12(37.41;0.0592) 1xh13(43.91;0.0642) 1xh14(50.92;0.0691)	Intensities
4p82	C 1 2 1	1.3	1.3	183	Success	8	1xh7(8.44;0.0238) 1xh8(11.03;0.0272) 1xh9(13.96;0.0306) 1xh10(17.23;0.0340) 1xh11(20.85;0.0374) 1xh12(24.81;0.0408) 1xh13(29.12;0.0442) 1xh14(33.78;0.0476)	F-W
2j6b	P 31 2 1	1.3	1.3	109	Success	8	1xh7(16.80;0.0396) 1xh8(21.94;0.0453) 1xh9(27.77;0.0510) 1xh10(34.29;0.0566) 1xh11(41.49;0.0623) 1xh12(49.38;0.0680) 1xh13(57.95;0.0736) 1xh14(67.21;0.0793)	F-W
1sxv	P 63 2 2	1.3	1.3	172	Success	2	1xh10(29.14;0.0355) 1xh12(41.96;0.0427)	F-W
3eaz	P 21 21 21	1.31	1.31	106	Success	2	1xh13(41.90;0.0736) 1xh14(48.59;0.0793)	F-W
1vmh	H 3	1.31	1.31	144	Success	4	1xh9(13.41;0.0387) 1xh10(16.56;0.0431) 1xh11(20.03;0.0474) 1xh12(23.84;0.0517)	F-W
4enf	P 1	1.32	1.32	170	Success	8	1xh7(6.73;0.0248) 1xh8(8.79;0.0283) 1xh9(11.13;0.0319) 1xh10(13.74;0.0354) 1xh11(16.63;0.0389) 1xh12(19.79;0.0425) 1xh13(23.22;0.0460) 1xh14(26.93;0.0496)	F-W
4njy	H 3 2	1.32	1.32	163	Success	8	1xh7(6.72;0.0286) 1xh8(8.78;0.0327) 1xh9(11.11;0.0368) 1xh10(13.72;0.0409) 1xh11(16.60;0.0450) 1xh12(19.75;0.0491) 1xh13(23.18;0.0532) 1xh14(26.89;0.0573)	Intensities
4nbp	P 41	1.31	1.32	132	Success	3	1xh10(26.82;0.0458) 1xh12(38.62;0.0550) 1xh13(45.32;0.0596)	Intensities
4pqd	P 21 21 21	1.33	1.33	105	Success	7	1xh8(16.88;0.0458) 1xh9(21.37;0.0516) 1xh10(26.38;0.0573) 1xh11(31.92;0.0630) 1xh12(37.99;0.0688) 1xh13(44.59;0.0745) 1xh14(51.71;0.0802)	Intensities
2zib	P 21 21 21	1.34	1.34	133	Success	8	1xh7(10.66;0.0325) 1xh8(13.93;0.0371) 1xh9(17.62;0.0418) 1xh10(21.76;0.0464) 1xh11(26.33;0.0511) 1xh12(31.33;0.0557) 1xh13(36.77;0.0604) 1xh14(42.65;0.0650)	F-W
4jf8	P 31 2 1	1.35	1.35	179	Success	4	1xh9(10.15;0.0307) 1xh10(12.53;0.0341) 1xh13(21.18;0.0444) 1xh14(24.56;0.0478)	F-W
2py0	P 21 21 21	1.35	1.35	120	Success	3	2xh8(62.47;0.0904) 2xh9(79.06;0.1017) 2xh11(118.11;0.1243)	F-W
4gu2	P 32 2 1	1.35	1.35	80	Success	8	1xh7(21.53;0.0546) 1xh8(28.13;0.0623) 1xh9(35.60;0.0701) 1xh10(43.95;0.0779) 1xh11(53.18;0.0857) 1xh12(63.28;0.0935) 1xh13(74.27;0.1013) 1xh14(86.14;0.1091)	Intensities
4mno	P 21 21 21	1.35	1.35	115	Success	6	1xh9(17.16;0.0470) 1xh10(21.18;0.0522) 1xh11(25.63;0.0575) 1xh12(30.50;0.0627) 1xh13(35.80;0.0679) 1xh14(41.52;0.0731)	F-W
2nuh	P 63	1.39	1.39	118	Success	8	1xh7(9.35;0.0366) 1xh8(12.21;0.0418) 1xh9(15.46;0.0471) 1xh10(19.08;0.0523) 1xh11(23.09;0.0575) 1xh12(27.48;0.0628) 1xh13(32.25;0.0680) 1xh14(37.40;0.0732)	F-W
1kqr	P 41 21 2	1.4	1.4	179	Fail	0		F-W
3gp6	P 62 2 2	1.4	1.4	163	Fail	0		F-W
4g2e	C 2 2 21	1.4	1.31	157	Fail	0		F-W
2ewh	P 6	1.4	1.4	98	Fail	0		Raw
3tc5	P 31 2 1	1.4	1.4	166	Success	7	1xh8(11.22;0.0298) 1xh9(14.21;0.0336) 1xh10(17.54;0.0373) 1xh11(21.22;0.0410) 1xh12(25.26;0.0448) 1xh13(29.64;0.0485) 1xh14(34.38;0.0522)	F-W
4eeu	P 43 21 2	1.41	1.41	118	Success	4	1xh11(26.11;0.0572) 1xh12(31.08;0.0624) 1xh13(36.47;0.0676) 1xh14(42.30;0.0728)	Raw
3w41	P 1 21 1	1.42	1.42	199	Fail	0		Intensities
2qjl	P 21 21 2	1.44	1.44	99	Fail	0		F-W
1wl8	P 21 21 21	1.45	1.45	189	Success	2	2xh7(25.96;0.0450) 2xh8(33.91;0.0514)	F-W
2hw2	C 1 2 1	1.45	1.45	143	Success	7	2xh7(35.97;0.0617) 2xh8(46.99;0.0705) 2xh10(73.42;0.0881) 2xh11(88.83;0.0969) 2xh12(105.72;0.1058) 2xh13(124.07;0.1146) 2xh14(143.90;0.1234)	F-W
2b0a	C 1 2 1	1.45	1.45	186	Fail	0		F-W
2p52	P 21 21 21	1.5	1.5	196	Fail	0		F-W
3lx0	P 1 21 1	1.5	1.5	143	Fail	0		F-W
3a2z	P 64 2 2	1.5	1.5	197	Fail	0		Raw
1zhv	C 2 2 21	1.5	1.5	134	Fail	0		Intensities
1koe	P 21 21 21	1.5	1.5	172	Fail	0		F-W
3obs	P 1 21 1	1.5	1.5	146	Fail	0		F-W
1kmz	C 1 2 1	1.5	1.5	130	Fail	0		Intensities
1tp6	C 1 2 1	1.5	1.5	128	Success	3	2xh9(43.85;0.0870) 2xh11(65.50;0.1064) 2xh13(91.48;0.1257)	Raw
2cyj	P 21 21 21	1.5	1.5	118	Fail	0		Intensities
1y9l	C 1 2 1	1.5	1.5	115	Fail	0		F-W
1mg4	C 1 2 1	1.5	1.5	113	Fail	0		F-W
3q6b	C 1 2 1	1.5	1.5	189	Success	7	1xh8(6.44;0.0257) 1xh9(8.15;0.0290) 1xh10(10.06;0.0322) 1xh11(12.17;0.0354) 1xh12(14.49;0.0386) 1xh13(17.00;0.0418) 1xh14(19.72;0.0450)	Intensities
1wvh	I 4	1.5	1.5	134	Success	7	1xh8(11.62;0.0379) 1xh9(14.70;0.0427) 1xh10(18.15;0.0474) 1xh11(21.97;0.0521) 1xh12(26.14;0.0569) 1xh13(30.68;0.0616) 1xh14(35.58;0.0664)	F-W
2w1r	P 43 21 2	1.5	1.5	123	Success	6	1xh9(19.88;0.0458) 1xh10(24.55;0.0509) 1xh11(29.70;0.0560) 1xh12(35.35;0.0611) 1xh13(41.49;0.0662) 1xh14(48.11;0.0713)	F-W
3jsc	I 21 3	1.5	1.5	105	Success	6	1xh9(16.94;0.0527) 1xh10(20.92;0.0586) 1xh11(25.31;0.0644) 1xh12(30.12;0.0703) 1xh13(35.35;0.0762) 1xh14(41.00;0.0820)	F-W
3msh	P 41 21 2	1.51	1.51	99	Success	6	1xh9(17.16;0.0570) 1xh10(21.19;0.0634) 1xh11(25.64;0.0697) 1xh12(30.51;0.0760) 1xh13(35.81;0.0824) 1xh14(41.53;0.0887)	Intensities
3wjt	C 2 2 21	1.55	1.55	178	Fail	0		Intensities
4ouq	P 21 21 21	1.55	1.55	110	Success	5	2xh8(40.75;0.0902) 2xh9(51.58;0.1015) 2xh10(63.67;0.1128) 2xh11(77.05;0.1241) 2xh13(107.61;0.1466)	F-W
2bkf	P 63 2 2	1.56	1.56	87	Success	3	1xh10(33.00;0.0693) 1xh11(39.93;0.0762) 1xh12(47.51;0.0832)	F-W
4e2u	P 21 21 21	1.58	1.58	168	Fail	0		F-W
4e+74	P 41 21 2	1.58	1.58	117	Success	8	1xh7(11.29;0.0368) 1xh8(14.74;0.0420) 1xh9(18.66;0.0473) 1xh10(23.03;0.0526) 1xh11(27.87;0.0578) 1xh12(33.17;0.0631) 1xh13(38.93;0.0683) 1xh14(45.15;0.0736)	F-W
1jb3	C 1 2 1	1.6	1.6	131	Fail	0		Raw
2ciu	P 21 21 21	1.6	1.58	127	Fail	0		F-W
2jdc	C 1 2 1	1.6	1.6	146	Fail	0		F-W
2wzo	P 31 2 1	1.6	1.6	146	Success	3	2xh12(85.40;0.1032) 2xh13(100.23;0.1118) 2xh14(116.24;0.1204)	F-W
3a5e	P 21 21 21	1.6	1.6	96	Fail	0		F-W
3rd2	P 1 21 1	1.6	1.6	82	Fail	0		F-W
3w5x	C 2 2 21	1.6	1.6	108	Success	1	1xh14(31.37;0.0807)	F-W
1j7g	P 41 21 2	1.64	1.64	144	Fail	0		F-W
4xh7	I 2 2 2	1.65	1.65	149	Success	4	2xh10(44.87;0.0854) 2xh12(64.62;0.1024) 2xh13(75.84;0.1110) 2xh14(87.95;0.1195)	Intensities
2z14	C 1 2 1	1.68	1.64	133	Fail	0		Raw
1nb9	P 31 2 1	1.7	1.7	147	Fail	0		F-W
1vmb	P 41 21 2	1.7	1.7	140	Success	1	2xh10(39.29;0.0819)	Raw
1wka	P 65 2 2	1.7	1.7	147	Fail	0		F-W
2e8e	P 42 21 2	1.7	1.7	132	Fail	0		F-W
2p5d	P 21 21 21	1.7	1.7	147	Fail	0		F-W
2vbu	I 41	1.7	1.7	136	Fail	0		F-W
3bri	P 61 2 2	1.7	1.7	89	Success	4	1xh10(24.05;0.0661) 1xh11(29.10;0.0727) 1xh12(34.64;0.0793) 1xh14(47.14;0.0925)	F-W
3hms	P 21 21 21	1.7	1.6	101	Fail	0		Raw
Notes:
† 1x/2x = number of copies; hN = ideal helix with length N residues
‡ The first number in parentheses is the eLLG, the second the fraction of scattering accounted for by the fragment.
* I : intensities, F-W: structure factor amplitudes identified by Phaser as resulting from the French & Wilson procedure, Raw - structure factor amplitudes idenfied by Phaser as unlikely to be from French & Wilson procedure.

## Sheet: all beta
Detailed results for the all-β test set (the results for the mixed-α/β test set are on the first page)
PDB	Spacegroup	PDB resolution	Resolution of deposited data	Residues	Result	No. successful fragments	Successful Fragments† (eLLG;Fraction of scattering)‡	Data used*
2pnd	P 21 21 21	1	0.97	119	Success	3	1xS3(2.66;0.0152) 1xS4(4.20;0.0203) 1xS5(5.49;0.0253)	F-W
2qsk	P 21 21 21	1	1	95	Fail	0		F-W
3teu	P 21 21 21	1	1	98	Success	4	1xa5(32.42;0.0674) 1xa10(31.12;0.0674) 1xa15(30.89;0.0674) 1xa20(31.91;0.0674)	F-W
4ymy	P 21 21 2	1	1	174	Success	3	1xS3(2.35;0.0109) 1xS4(3.81;0.0145) 1xS5(4.91;0.0182)	F-W
5gzc	P 21 21 21	1.08	1.08	152	Success	4	1xa0(23.31;0.0406) 1xa5(20.95;0.0406) 1xa10(23.50;0.0406) 1xa15(21.97;0.0406)	Intensities
4gs3	C 1 2 1	1.09	1.08	107	Success	3	1xS3(2.44;0.0172) 1xS4(4.54;0.0229) 1xS5(6.13;0.0286)	Intensities
3kbe	C 2 2 21	1.1	1.1	157	Fail	0		Raw
4he6	P 21 21 21	1.1	1.1	89	Fail	0		Intensities
4ni6	P 1 21 1	1.1	1.1	150	Success	2	1xa0(20.19;0.0411) 1xa10(17.94;0.0411)	F-W
3lky	P 61	1.11	1.11	123	Success	1	1xa15(30.99;0.0538)	F-W
2wj5	C 1 2 1	1.12	1.12	101	Success	4	1xa0(36.32;0.0651) 1xa5(38.13;0.0651) 1xa15(37.61;0.0651) 1xp25(35.04;0.0651)	F-W
4qpw	P 21 21 21	1.14	1.14	142	Success	1	1xa10(22.49;0.0434)	Intensities
1h4a	P 21 21 21	1.15	1.15	173	Fail	0		F-W
2bzv	I 21 3	1.15	1.15	181	Success	3	1xS3(1.38;0.0103) 1xS4(2.14;0.0138) 1xS5(2.83;0.0172)	F-W
2ofz	P 1 21 1	1.17	1.17	138	Fail	0		F-W
4bfo	C 1 2 1	1.18	1.18	106	Success	1	1xa5(27.64;0.0598)	F-W
2fj8	P 41 21 2	1.19	1.19	125	Fail	0		F-W
2cg7	P 21 21 2	1.2	1.2	90	Fail	0		F-W
2hlr	P 43 21 2	1.2	1.2	100	Success	1	1xS5(3.80;0.0301)	F-W
5e9p	P 43	1.2	1.2	86	Success	2	1xS4(5.44;0.0279) 1xS5(7.30;0.0349)	F-W
4rmt	I 1 2 1	1.24	1.24	100	Success	2	1xa0(19.52;0.0583) 1xa10(19.49;0.0583)	Intensities
3zfp	P 1 21 1	1.25	1.25	148	Fail	0		Intensities
5dhd	P 65	1.27	1.27	100	Success	1	1xa20(35.33;0.0642)	F-W
4tkc	P 32 2 1	1.29	1.29	120	Fail	0		F-W
2vc8	P 32 2 1	1.31	1.31	84	Success	4	1xa15(21.48;0.0769) 1xa20(21.75;0.0769) 1xa25(22.44;0.0769) 1xp20(22.33;0.0769)	F-W
3lhc	P 32 2 1	1.34	1.34	100	Fail	0		Raw
3tow	P 21 21 21	1.34	1.34	152	Fail	0		Intensities
4f3j	H 3	1.34	1.34	148	Success	2	1xa0(9.67;0.0427) 1xa5(9.85;0.0427)	Raw
4p9i	P 2 21 21	1.34	1.34	174	Fail	0		F-W
3vvv	P 21 21 21	1.35	1.35	123	Fail	0		Intensities
5eha	I 1 2 1	1.35	1.35	153	Fail	0		F-W
1gp0	P 43 21 2	1.4	1.4	143	Fail	0		Raw
1zk5	C 1 2 1	1.4	1.4	176	Fail	0		F-W
2brf	P 1 21 1	1.4	1.4	110	Fail	0		F-W
4il7	P 32 2 1	1.4	1.4	166	Success	2	1xa10(7.44;0.0389) 1xa15(7.28;0.0389)	F-W
4o1r	P 43 2 2	1.4	1.4	142	Fail	0		Intensities
4p6a	C 1 2 1	1.4	1.4	114	Fail	0		F-W
4zot	P 21 21 21	1.4	1.4	168	Fail	0		F-W
5fui	C 1 2 1	1.4	1.4	132	Fail	0		Intensities
1v05	P 61 2 2	1.43	1.43	96	Fail	0		F-W
4ld1	P 1 21 1	1.44	1.44	184	Fail	0		Intensities
1i71	P 21 21 21	1.45	1.45	83	Fail	0		F-W
2e3h	P 32 2 1	1.45	1.45	90	Fail	0		F-W
2qvk	P 21 21 2	1.45	1.45	192	Fail	0		Raw
2y9f	P 21 21 21	1.47	1.47	150	Fail	0		Raw
1lmi	P 65 2 2	1.5	1.33	131	Success	1	1xa10(15.71;0.0507)	Intensities
1noa	P 21 21 21	1.5	1.5	113	Fail	0		F-W
1zeq	P 21 21 21	1.5	1.5	84	Fail	0		F-W
2jku	P 64 2 2	1.5	1.43	94	Success	2	1xa15(11.12;0.0677) 1xp10(11.76;0.0677)	Intensities
2p39	P 21 21 21	1.5	1.5	155	Fail	0		Intensities
3njk	H 3 2	1.5	1.5	128	Fail	0		F-W
3vwc	C 1 2 1	1.5	1.49	149	Fail	0		Intensities
3zi8	P 3 2 1	1.5	1.5	90	Success	3	1xa5(22.76;0.0716) 1xa10(22.28;0.0716) 1xa15(22.27;0.0716)	Intensities
4b9i	P 21 21 2	1.5	1.5	149	Fail	0		Intensities
4gei	C 1 2 1	1.5	1.5	150	Fail	0		Intensities
4zbh	P 43 21 2	1.5	1.5	146	Success	2	1xa15(10.12;0.0431) 1xa20(9.89;0.0431)	Raw
5gv0	P 21 21 21	1.5	1.5	168	Fail	0		F-W
5kle	I 21 3	1.5	1.5	97	Fail	0		Intensities
4qxl	P 21 21 21	1.51	1.51	120	Fail	0		Intensities
2nvh	P 43	1.53	1.5	153	Fail	0		Raw
3s5v	P 21 21 21	1.55	1.55	133	Fail	0		F-W
1gvp	C 1 2 1	1.6	1.62	87	Fail	0		F-W
2x5p	P 61	1.6	1.6	121	Fail	0		F-W
3w56	I 1 2 1	1.6	1.6	131	Fail	0		Intensities
3wvt	P 42 21 2	1.6	1.6	189	Fail	0		F-W
4rlc	P 1 2 1	1.6	1.6	175	Fail	0		Intensities
5dbl	C 1 2 1	1.6	1.6	132	Fail	0		F-W
2x4j	H 3	1.62	1.62	137	Fail	0		Raw
2j71	H 3 2	1.69	1.69	103	Fail	0		F-W
1ean	H 3 2	1.7	1.7	140	Fail	0		F-W
1kdk	H 3 2	1.7	1.7	177	Fail	0		F-W
2vo8	P 43 2 2	1.7	1.7	143	Fail	0		F-W
3zk0	P 21 21 21	1.7	1.7	140	Fail	0		Intensities
4cnl	P 1 21 1	1.7	1.7	182	Fail	0		Intensities
Notes:
† 1x = number of copies; a/p= anti-parallel/parallel pair of strands; number = tilt angle between strands. S3,S4,S5 = single strand of length 3, 4 or 5 residues
‡ The first number in parentheses is the eLLG, the second the fraction of scattering accounted for by the fragment.
* I : intensities, F-W: structure factor amplitudes identified by Phaser as resulting from the French & Wilson procedure, Raw - structure factor amplitudes idenfied by Phaser as unlikely to be from French & Wilson procedure.
